# Supplementary material for: Exploring the relative contributions of reward-history and functionality information to children’s acquisition of the Aesop’s fable task
Source: PLoS One. 2018 Feb 23;13(2):e0193264. doi: 10.1371/journal.pone.0193264 (PMC5825108; doi:10.1371/journal.pone.0193264)
Supplement: S1 File — (XLSX) [file pone.0193264.s001.xlsx]

## Sheet: Sheet1
Subject ID	Age_Group	Gender	Condition	Group	Order_of_Presentation	Order_of_Testing	F+R+ vs F-R-: Number of F+R+ Objects	F+R+ vs F-R-: Number of F-R- objects chosen	F+R+ vs F+R-: Number of F+R+ objects chosen	F+R+ vs F+R- Number of F+R- objects chosen	F+R+ vs F-R+: Number of F+R+ objects chosen	F+R+ vs F-R+: Number of F-R+ objects chosen	F+R- vs F-R+: Number of F+R- objects chosen	F+R- vs F-R+: Number of F-R+ objects chosen	F+R- vs F-R-: Number of F+R- objects chosen	F+R- vs F-R-: Number of F-R- objects chosen	F-R+ vs F-R-: Number of F-R+ objects chosen	F-R+ vs F-R-: Number of F-R- objects chosen
1	4	F	G1 D-2 CB	1CB	D	2	2	3	3	2	2	3	2	3	2	3	2	3
2	4	M	G1 C-6	1	C	6	2	3	0	5	0	5	0	5	5	0	5	0
3	4	M	G2 A-2	2	A	2	0	5	1	4	2	3	2	3	2	3	2	3
4	4	M	G1 C-1	1	C	1	2	3	2	3	2	3	2	3	3	2	3	2
5	4	F	G1 A-3	1	A	3	4	1	0	5	5	0	5	0	5	0	5	0
6	4	F	G2 C-3 CB	2CB	C	3	5	0	5	0	2	3	3	2	5	0	0	5
7	4	M	G1 B-1	1	B	1	0	5	5	0	0	5	5	0	5	0	5	0
8	4	M	G2 A-6	2	A	6	5	0	3	2	3	2	2	3	5	0	5	0
9	4	M	G2 C-6	2	C	6	5	0	0	5	2	3	4	1	2	3	3	2
10	4	M	G2 B-3	2	B	3	5	0	5	0	5	0	5	0	5	0	5	0
11	4	F	G2 B-1	2	B	1	2	3	3	2	2	3	4	1	2	3	4	1
12	4	F	G2 A-3	2	A	3	3	2	0	5	5	0	2	3	2	3	5	0
13	4	M	G1 B-3	1	B	3	3	2	3	2	0	5	0	5	5	0	5	0
14	4	F	G2 D-1	2	D	1	0	5	0	5	5	0	0	5	5	0	0	5
15	4	M	G2 D-2	2	D	2	2	3	1	4	3	2	5	0	2	3	2	3
16	4	M	G2 C-1	2	C	1	5	0	5	0	5	0	0	5	5	0	0	5
17	4	M	G1 D-6 CB	1CB	D	6	3	2	0	5	1	4	3	2	1	4	3	2
18	4	M	G2 A-2 CB	2CB	A	2	4	1	2	3	1	4	3	2	2	3	1	4
19	4	F	G1 B-2 CB	1CB	B	2	2	3	1	4	3	2	3	2	2	3	2	3
20	4	M	G1 D-2	1	D	2	0	5	0	5	3	2	0	5	5	0	5	0
21	4	M	G2 D-6 CB	2CB	D	6	5	0	2	3	5	0	2	3	5	0	4	1
22	5	M	G1 B-3	1	B	3	5	0	2	3	2	3	2	3	5	0	5	0
23	5	M	G1 C-3 CB	1CB	C	3	5	0	2	3	3	2	5	0	5	0	0	5
24	5	F	G2 B-2	2	B	2	3	2	2	3	3	2	3	2	3	2	2	3
25	5	F	G2 B-3	2	B	3	2	3	5	0	5	0	3	2	0	5	3	2
26	5	M	G2 D-1 CB	2CB	D	1	2	3	2	3	1	4	2	3	2	3	3	2
27	5	M	G2 A-3 CB	2CB	A	3	5	0	5	0	5	0	4	1	5	0	5	0
28	5	F	G1 C-2	1	C	2	2	3	2	3	3	2	4	1	3	2	0	5
29	5	M	G1 A-6	1	A	6	5	0	2	3	3	2	2	3	5	0	3	2
30	5	F	G1 D-1	1	D	1	5	0	2	3	2	3	2	3	5	0	5	0
31	5	F	G2 C-1	2	C	1	0	5	0	5	0	5	5	0	0	5	5	0
32	5	F	G1 C-6	1	C	6	4	1	2	3	0	5	2	3	3	2	3	2
33	5	F	G1 D-2	1	D	2	2	3	3	2	2	3	2	3	2	3	2	3
34	5	M	G1 B-2	1	B	2	4	1	2	3	2	3	2	3	5	0	3	2
35	5	F	G1 D-6	1	D	6	5	0	0	5	5	0	0	5	3	2	2	3
36	5	F	G2 A-6	2	A	6	3	2	3	2	2	3	1	4	4	1	3	2
37	5	F	G2 A-1	2	A	1	5	0	2	3	5	0	5	0	5	0	0	5
38	5	M	G1 C-1 CB	1CB	C	1	0	5	2	3	2	3	1	4	2	3	3	2
39	5	F	G1 B-1 CB	1CB	B	1	2	3	3	2	3	2	3	2	5	0	3	2
40	5	M	G2 B-1 CB	2CB	B	1	5	0	2	3	0	5	2	3	4	1	5	0
41	5	F	G1 A-2	1	A	2	5	0	2	3	3	2	3	2	5	0	5	0
42	5	M	G2 D-6	2	D	6	5	0	0	5	0	5	0	5	5	0	0	5
43	5	F	G2 D-3 CB	2CB	D	3	3	2	2	3	2	3	3	2	4	1	4	1
44	5	M	G1 A-1	1	A	1	0	5	3	2	0	5	0	5	5	0	5	0
45	5	F	G2 B-6	2	B	6	2	3	0	5	2	3	0	5	2	3	3	2
46	5	M	G2 A-3	2	A	3	3	2	5	0	5	0	0	5	5	0	5	0
47	5	F	G1 C-3 CB	1CB	C	3	5	0	3	2	5	0	3	2	3	2	3	2
48	5	F	G2 C-6	2	C	6	5	0	4	1	4	1	0	5	2	3	3	2
49	5	M	G1 D-3	1	D	3	5	0	5	0	0	5	0	5	5	0	0	5
50	5	M	G2 C-2	2	C	2	3	2	2	3	3	2	4	1	0	5	0	5
51	5	M	G2 D-2	2	D	2	3	2	2	3	3	2	0	5	5	0	2	3
52	5	M	G1 B-6	1	B	6	3	2	0	5	1	4	1	4	5	0	0	5
53	6	F	G1 D-2 CB	1CB	D	2	2	3	2	3	3	2	3	2	0	5	2	3
54	6	M	G2 D-1	2	D	1	5	0	2	3	0	5	5	0	0	5	5	0
55	6	F	G2 C-6	2	C	6	3	2	2	3	1	4	3	2	2	3	3	2
56	6	M	G1 C-3	1	C	3	5	0	5	0	5	0	5	0	5	0	5	0
57	6	M	G1 C-1	1	C	1	5	0	2	3	2	3	3	2	5	0	5	0
58	6	M	G1 A-1 CB	1CB	A	1	3	2	3	2	2	3	3	2	3	2	3	2
59	6	F	G2 C-2	2	C	2	2	3	3	2	3	2	2	3	3	2	3	2
60	6	M	G2 B-2	2	B	2	2	3	2	3	2	3	1	4	2	3	5	0
61	6	F	G1 A-6	1	A	6	5	0	0	5	5	0	0	5	5	0	5	0
62	6	F	G2 A-2 CB	2CB	A	2	1	4	2	3	2	3	3	2	2	3	3	2
63	6	F	G2 A-3	2	A	3	3	2	3	2	1	4	3	2	3	2	3	2
64	6	F	G2 B-1	2	B	1	4	1	5	0	4	1	5	0	3	2	1	4
65	6	F	G1 A-2	1	A	1	5	0	2	3	4	1	3	2	4	1	5	0
66	6	F	G1 B-3	1	B	3	2	3	2	3	2	3	2	3	2	3	2	3
67	6	M	G2 D-2	2	D	2	0	5	0	5	5	0	0	5	5	0	0	5
68	6	F	G2 C-1	2	C	1	2	3	3	2	2	3	2	3	1	4	2	3
69	6	M	G2 D-2 CB	2CB	D	2	3	2	2	3	2	3	3	2	3	2	2	3
70	6	F	G2 D-6	2	D	6	5	0	0	5	0	5	0	5	5	0	5	0
71	6	M	G2 D-3	2	D	3	3	2	3	2	3	2	2	3	3	2	3	2
72	6	F	G2 B-6 CB	2CB	B	6	5	0	0	5	0	5	3	2	5	0	5	0
73	6	M	G2 B-3 CB	2CB	B	3	3	2	3	2	3	2	3	2	4	1	3	2
74	6	F	G1 C-2 CB	1CB	C	2	2	3	0	5	0	5	2	3	3	2	1	4
75	6	M	G1 C-6	1	C	6	3	2	2	3	2	3	2	3	4	1	3	2
76	6	M	G2 D-1 CB	2CB	D	1	2	3	2	3	2	3	2	3	5	0	5	0
77	6	F	G1 B-6	1	B	6	4	1	3	2	2	3	2	3	4	1	3	2
78	6	F	G1 D-1	1	D	1	5	0	3	2	0	5	5	0	1	4	5	0
79	6	F	G2 C-2 CB	2CB	C	2	5	0	3	2	2	3	2	3	5	0	5	0
80	6	F	G1 A-3	1	A	3	2	3	3	2	2	3	2	3	3	2	3	2
81	6	F	G2 C-3	2	C	3	5	0	0	5	5	0	5	0	5	0	5	0
82	6	M	G2 A-1	2	A	1	5	0	5	0	5	0	0	5	5	0	5	0
83	6	M	G1 D-3 CB	1CB	D	3	3	2	3	2	1	4	2	3	3	2	2	3
84	6	M	G1 B-2	1	B	2	5	0	3	2	3	2	2	3	2	3	3	2
85	6	M	G2 A-6	2	A	6	2	3	0	5	3	2	2	3	3	2	2	3
86	6	M	G1 B-1	1	B	1	3	2	2	3	2	3	5	0	5	0	0	5
87	6	F	G1 D-6 CB	1CB	D	6	4	1	2	3	0	5	3	2	5	0	3	2
88	7	M	G1 A-1	1	A	1	5	0	5	0	5	0	5	0	5	0	5	0
89	7	M	G1 D-1	1	D	1	2	3	2	3	2	3	3	2	2	3	3	2
90	7	F	G1 D-3	1	D	3	2	3	3	2	3	2	3	2	3	2	3	2
91	7	M	G2 D-2 CB	2CB	D	2	2	3	2	3	3	2	2	3	3	2	3	2
92	7	M	G2 A-2	2	A	2	3	2	3	2	5	0	5	0	2	3	0	5
93	7	M	G1 B-6	1	B	6	5	0	3	2	3	2	3	2	5	0	3	2
94	7	M	G2 A-3	2	A	3	5	0	3	2	5	0	5	0	5	0	2	3
95	7	M	G2 B-3 CB	2CB	B	3	5	0	5	0	5	0	5	0	5	0	5	0
96	7	F	G1 B-1 CB	1CB	B	1	3	2	3	2	5	0	3	2	3	2	4	1
97	7	M	G1 C-3	1	C	3	4	1	2	3	3	2	2	3	5	0	4	1
98	7	M	G1 D-6 CB	1CB	D	6	5	0	2	3	3	2	2	3	4	1	2	3
99	7	F	G2 D-3	2	D	3	3	2	2	3	2	3	2	3	5	0	5	0
100	7	F	G1 B-3 CB	1CB	B	3	3	2	2	3	5	0	5	0	2	3	2	3
101	7	F	G1 B-3	1	B	3	5	0	0	5	5	0	5	0	5	0	5	0
102	7	M	G2 D-1	2	D	1	0	5	2	3	0	5	2	3	5	0	5	0
103	7	M	G2 B-6	2	B	6	4	1	2	3	3	2	3	2	3	2	4	1
104	7	M	G2 C-3	2	C	3	3	2	2	3	3	2	3	2	3	2	2	3
105	7	M	G1 B-2 CB	1CB	B	2	3	2	2	3	4	1	3	2	4	1	4	1
106	7	F	G2 A-2 CB	2CB	A	2	4	1	4	1	2	3	1	4	3	2	5	0
107	7	M	G1 A-6	1	A	6	5	0	0	5	5	0	0	5	5	0	5	0
108	7	F	G1 A-3 CB	1CB	A	3	4	1	2	3	3	2	3	2	5	0	3	2
109	7	M	G1 A-1	1	A	1	5	0	0	5	2	3	3	2	5	0	5	0
110	7	M	G2 C-1 CB	2CB	C	1	5	0	5	0	0	5	2	3	5	0	5	0
111	7	F	G1 A-2 CB	1CB	A	2	4	1	2	3	5	0	5	0	5	0	5	0
112	7	F	G2 C-2	2	C	2	5	0	3	2	3	2	0	5	4	1	5	0
113	7	F	G2 D-6	2	D	6	3	2	2	3	5	0	4	1	3	2	3	2
114	7	F	G1 C-2	1	C	2	3	2	3	2	2	3	2	3	3	2	3	2
115	7	M	G1 A-1 CB	1CB	A	1	2	3	2	3	3	2	2	3	2	3	3	2
116	7	F	G2 A-6 CB	2CB	A	6	5	0	0	5	3	2	2	3	5	0	5	0
117	7	F	G1 C-6 CB	1CB	C	6	2	3	2	3	1	4	1	4	4	1	5	0
118	7	F	G1 C-1	1	C	1	4	1	2	3	3	2	3	2	5	0	4	1
119	7	F	G2 B-2 CB	2CB	B	2	3	2	2	3	3	2	4	1	4	1	2	3
120	7	F	G2 A-1 CB	2CB	A	1	5	0	3	2	5	0	5	0	5	0	5	0
121	7	M	G2 C-6	2	C	6	5	0	3	2	2	3	1	4	3	2	3	2
122	8	F	G1 A-6	1	A	6	5	0	2	3	1	4	3	2	4	1	3	2
123	8	M	G2 B-2 CB	2CB	B	2	5	0	5	0	5	0	5	0	5	0	5	0
124	8	F	G1 A-1	1	A	1	4	1	2	3	3	2	4	1	3	2	2	3
125	8	F	G1 C-1 CB	1CB	C	1	3	2	3	2	3	2	3	2	3	2	2	3
126	8	F	G2 B-3 CB	2CB	B	3	3	2	2	3	1	4	3	2	5	0	5	0
127	8	M	G1 A-3 CB	1CB	A	3	5	0	2	3	5	0	5	0	5	0	2	3
128	8	M	G1 B-6	1	B	6	4	1	2	3	3	2	5	0	5	0	4	1
129	8	M	G1 C-3	1	C	3	4	1	4	1	3	2	3	2	3	2	5	0
130	8	M	G1 D-2	1	D	2	3	2	3	2	5	0	4	1	4	1	3	2
131	8	F	G2 D-1 CB	2CB	D	1	5	0	2	3	4	1	2	3	5	0	5	0
132	8	M	G1 B-2 CB	1CB	B	2	3	2	2	3	4	1	5	0	1	4	2	3
133	8	M	G2 C-3	2	C	3	4	1	3	2	3	2	3	2	4	1	3	2
134	8	M	G2 B-6	2	B	6	3	2	2	3	0	5	2	3	2	3	3	2
135	8	M	G D-6	2	D	6	3	2	5	0	0	5	2	3	3	2	2	3
136	8	F	G2 D-2	2	D	2	3	2	3	2	5	0	5	0	4	1	2	3
137	8	M	G2 C-2 CB	2CB	C	2	2	3	3	2	2	3	2	3	0	5	5	0
138	8	M	G2 A-3	2CB	A	3	5	0	3	2	5	0	5	0	5	0	5	0
139	8	F	G2 A-1	2	A	1	4	1	1	4	4	1	4	1	4	1	1	4
140	8	F	G2 A-6	2	A	6	4	1	2	3	3	2	2	3	3	2	1	4
141	9	F	G2 B-2	2	B	2	5	0	3	2	3	2	5	0	3	2	2	3
142	9	M	G1 B-2	1	B	2	3	2	2	3	2	3	3	2	2	3	3	2
143	9	F	G1 C-2 CB	1CB	C	2	3	2	2	3	3	2	4	1	5	0	2	3
144	9	F	G1 A-2	1	A	2	5	0	5	0	5	0	5	0	5	0	5	0
145	9	F	G1 B-1 CB	1CB	B	1	2	3	2	3	3	2	2	3	3	2	2	3
146	9	F	G2 C-6	2	C	6	5	0	0	5	5	0	5	0	5	0	5	0
147	9	M	G2 A-2 CB	2CB	A	2	5	0	5	0	5	0	5	0	5	0	5	0
148	9	F	G1 D-3	1	D	3	5	0	3	2	5	0	5	0	5	0	5	0
149	9	M	G2 A-3	2	A	3	5	0	2	3	3	2	3	2	5	0	0	5
150	9	F	G2 B-1 CB	2CB	B	1	3	2	2	3	4	1	3	2	2	3	3	2
151	9	F	G2 D-3 CB	2CB	D	3	5	0	3	2	2	3	5	0	5	0	5	0
152	9	F	G1 B-6 CB	1CB	B	6	5	0	2	3	1	4	1	4	3	2	5	0
153	9	F	G1 A-3 CB	1CB	A	3	5	0	3	2	5	0	5	0	5	0	0	5
154	9	M	G2 D-6 CB	2CB	D	6	3	2	2	3	2	3	2	3	3	2	3	2
155	9	M	G1 D-1 CB	1CB	D	1	5	0	5	0	5	0	5	0	5	0	0	5
156	9	F	G1 C-3 CB	1CB	C	3	5	0	5	0	5	0	5	0	5	0	5	0
157	9	F	G1 D-6	1	D	6	5	0	0	5	5	0	5	0	5	0	5	0
158	9	F	G2 B-6 CB	2CB	B	6	5	0	0	5	5	0	0	5	5	0	5	0
159	9	M	G1 C-6	1	C	6	5	0	5	0	5	0	0	5	5	0	5	0
160	10	M	G1 C-2	1	C	2	5	0	1	4	4	1	5	0	5	0	5	0
161	10	M	G1 A-6 CB	1CB	A	6	5	0	2	3	5	0	3	2	5	0	4	1
162	10	M	G1 D-6	1	D	6	5	0	1	4	5	0	4	1	4	1	3	2
163	10	M	G2 C-2	2	C	2	5	0	2	3	5	0	5	0	5	0	5	0
164	10	M	G2 B-1	2	B	1	2	3	3	2	3	2	3	2	3	2	3	2
165	10	M	G2 A-1	2	A	1	5	0	3	2	2	3	2	3	5	0	4	1
166	10	F	G1 A-1	1	A	1	5	0	3	2	3	2	3	2	4	1	5	0
167	10	F	G1 B-3 CB	1CB	B	3	3	2	5	0	5	0	5	0	5	0	0	5
168	10	M	G2 D-3 CB	2CB	D	3	5	0	3	2	5	0	5	0	5	0	5	0
169	10	M	G1 A-2	1	A	2	3	2	2	3	1	4	4	1	4	1	3	2
170	10	M	G1 D-3	1	D	3	5	0	0	5	5	0	5	0	5	0	5	0
171	10	M	G1 D-6 CB	1CB	D	6	5	0	3	2	3	2	3	2	5	0	4	1
172	10	M	G1 C-6 CB	1CB	C	6	5	0	0	5	3	2	5	0	3	2	3	2
173	10	M	G1 C-2 CB	1CB	C	2	5	0	2	3	5	0	5	0	5	0	0	5
174	10	F	G1 B-3	1	B	3	5	0	2	3	5	0	5	0	5	0	5	0
175	10	F	G2 C-1 CB	2CB	C	1	5	0	2	3	2	3	5	0	5	0	5	0
176	10	F	G2 A-2	2	A	2	3	2	2	3	3	2	3	2	2	3	3	2
177	10	M	G1 D-3 CB	1CB	D	3	3	2	3	2	3	2	2	3	3	2	4	1
178	10	M	G2 B-3 CB	2CB	B	3	5	0	0	5	5	0	5	0	5	0	5	0
179	11	F	G2 D-6	2	D	6	5	0	3	2	5	0	3	2	5	0	2	3
180	11	M	G1 D-6	1	D	6	4	1	2	3	2	3	3	2	4	1	4	1
181	11	M	G2 B-3	2	B	3	4	1	5	0	4	1	3	2	4	1	0	5
182	11	F	G1 A-2 CB	1CB	A	2	5	0	5	0	5	0	5	0	5	0	5	0
183	11	M	G1 D-1	1	D	1	5	0	4	1	5	0	5	0	5	0	5	0
